# Supplementary material for: Teaching broader impacts of science with undergraduate research
Source: PLoS Biol. 2017 Mar 21;15(3):e2001318. doi: 10.1371/journal.pbio.2001318 (PMC5360197; doi:10.1371/journal.pbio.2001318)
Supplement: S1 Data — (XLSX) [file pbio.2001318.s002.xlsx]

## Sheet: Fig. 1 PostCourse Benefits 
	All Students	COP Students	Lower Bound	Upper Bound	Lbound	Ubound
Clarification of a career path	2.93416	3	2.86	3.01	0.0741564	0.0758436
Skill in the interpretation of results	3.35318	4.625	3.29	3.41	0.0631778	0.0568222
Tolerance for obstacles faced in the research process	3.37717	4.25	3.31	3.44	0.0671712	0.0628288
Readiness for more demanding research	3.29362	4.75	3.23	3.36	0.0636242	0.0663758
Understanding how knowledge is constructed	3.28073	4.5	3.22	3.34	0.0607309	0.0592691
Understanding the research process in your field	3.38598	4.625	3.32	3.45	0.0659797	0.0640203
Ability to integrate theory and practice	3.37714	4.75	3.31	3.44	0.0671429	0.0628571
Understanding of how scientists work on real problems	3.50879	4.625	3.45	3.57	0.0587859	0.0612141
Understanding that scientific assertions require supporting evidence	3.40793	4.375	3.34	3.47	0.0679273	0.0620727
Ability to analyze data and other information	3.49632	4.5	3.43	3.56	0.0663205	0.0636795
Understanding science	3.40414	4.375	3.34	3.47	0.0641368	0.0658632
Learning ethical conduct in your field	3.17986	4.5	3.11	3.25	0.0698561	0.0701439
Learning laboratory techniques	3.27114	4.5	3.19	3.35	0.081137	0.078863
Ability to read and understand primary literature	3.21951	4.75	3.15	3.29	0.0695122	0.0704878
Skill in how to give an effective oral presentation	2.96654	4.375	2.89	3.04	0.0765428	0.0734572
Skill in science writing	3.11828	4.625	3.04	3.19	0.0782796	0.0717204
Self-confidence	2.97984	4.25	2.91	3.05	0.0698387	0.0701613
Understanding of how scientists think	3.23243	4.375	3.17	3.29	0.0624281	0.0575719
Learning to work independently	3.14753	4.75	3.08	3.22	0.0675279	0.0724721
Becoming part of a learning community	3.3749	4.5	3.31	3.44	0.0649001	0.0650999
Confidence in my potential as a teacher of science	2.69146	4.33333	2.62	2.77	0.0714601	0.0785399
Note
The column "all students" are the 1353 students who did the RISC.
The Lbound and Ubound are the values for the 95% CI represented in the error bars around the "all students"

## Sheet: CourseElements1
			95% CI for all students
Course Elements
	COP Students	95% CI	Lower	Upper	Lbound	Ubound
Scripted lab or problem where students know outcome	3.5	3.24748	3.18	3.31	0.0674794	0.0625206
Lab or problem where only instructor knows outcome	4.25	3.43968	3.38	3.5	0.0596783	0.0603217
Problems where no one knows the outcome	4.25	3.25	3.18	3.32	0.07	0.07
A least one problem assigned and structured by instructor	4	3.6963	3.64	3.75	0.0563021	0.0536979
A problem where students have input into process or topic	4.25	3.80637	3.75	3.87	0.0563683	0.0636317
A project or problem entirely of student design	3.85714	3.6485	3.58	3.72	0.0685014	0.0714986
Work individually	4.125	3.3584	3.3	3.42	0.0584037	0.0615963
Connect personal experience to the course problem or problems	4	3.39967	3.33	3.47	0.0696683	0.0703317
Work in small groups or teams	4.25	3.79661	3.74	3.85	0.0566102	0.0533898
Disciplinary knowledge needs to be accurate and fair	4.5	3.54002	3.48	3.6	0.0600176	0.0599824
Read primary scientific literature within one field or discipline	4.625	3.50085	3.44	3.57	0.060846	0.069154
Coursework from multiple disciplines or areas of study	4.25	3.46447	3.4	3.53	0.0644714	0.0655286
Collect data	4.57143	3.50403	3.44	3.57	0.0640286	0.0659714
Analyze data	4.5	3.78316	3.72	3.84	0.0631633	0.0568367
Approach problems in different and conflicting ways	4.25	3.66477	3.6	3.73	0.0647727	0.0652273
Present intellectual work in written papers or reports	4.125	3.47967	3.41	3.54	0.0696748	0.0603252
Present intellectual work in posters	3.57143	3.14819	3.06	3.23	0.0881914	0.0818086
Use instruments/materials from other field of study	3.85714	3.19311	3.12	3.27	0.0731106	0.0768894
Critique work of other students	3.875	3.00662	2.94	3.07	0.0666225	0.0633775
Listen to lectures	3.75	3.58711	3.53	3.64	0.0571067	0.0528933
Work with peers from other disciplines or field of study	3.57143	3.40803	3.34	3.47	0.0680268	0.0619732
Find similarities and differences between disciplines	3.75	3.43098	3.37	3.5	0.0609764	0.0690236
Work on problem sets	2.83333	3.33618	3.26	3.41	0.0761823	0.0738177
Take tests in class	2.4	3.12667	3.06	3.19	0.0666726	0.0633274
Notes
The 95% CI is for the "all students" who took the RISC

## Sheet: CourseElements2
Ken K at penn state
Course Elements							95% CI for all students
					COP Students	All Students	Lower	Higher	Lbound	Ubound
Define a problem and refine definition					4.42857	3.40598	3.34	3.47	0.0659754	0.0640246
Engage in class discussion					4.75	3.412	3.35	3.48	0.062	0.068
Maintain lab notebook					4.5	2.96984	2.88	3.06	0.0898432	0.0901568
Integrate ideas from two or more sciences					4.875	3.48029	3.41	3.55	0.0702933	0.0697067
Study an interdisciplinary problem					4.5	3.48963	3.42	3.56	0.0696303	0.0703697
Spend entire course on few problems					4.25	3.02348	2.94	3.1	0.0834792	0.0765208
Read a textbook					2	2.94096	2.86	3.02	0.0809594	0.0790406
Integrate ideas both science & non-science					3.25	3.29541	3.23	3.37	0.0654128	0.0745872
complete understanding of a complex problem					4.75	3.68291	3.63	3.74	0.0529073	0.0570927
Ask questions implicate more than one discipline					4.375	3.6044	3.54	3.67	0.0643956	0.0656044
Talk with faculty members from other disciplines					3.875	3.3276	3.25	3.41	0.0776036	0.0823964
Read primary literature from multiple fields of study					4.25	3.19801	3.12	3.27	0.07801	0.07199
Present intellectual work orally					4.5	3.34323	3.27	3.41	0.0732282	0.0667718
Become responsible for a part of a project					4.625	3.71569	3.66	3.78	0.0556943	0.0643057
Translate specialized language into other disciplines					3.85714	3.25878	3.19	3.33	0.0687763	0.0712237
Write a research proposal					4.5	2.98426	2.9	3.07	0.0842615	0.0857385
New insights emerge from multiple disciplines					4.28571	3.35435	3.28	3.43	0.0743457	0.0756543
Work as a whole class					4.375	3.36695	3.3	3.43	0.0669492	0.0630508
Judge relative contribution of disciplines to solution					4	3.17939	3.11	3.25	0.0693855	0.0706145
Create new metaphors, analogies or models					3.875	3.32994	3.26	3.4	0.0699445	0.0700555
Computer modeling of complex systems					2.5	3.2154	3.13	3.3	0.0854006	0.0845994
Study problems with interactive multiple causes					3.83333	3.48811	3.42	3.55	0.0681057	0.0618943
Engage in experiential learning					4.625	3.64348	3.58	3.71	0.0634783	0.0665217
Use personal values to motivate study					3.875	3.22265	3.15	3.3	0.0726451	0.0773549
Notes
The 95% CI is for the "all students" group
